# Supplementary material for: Predictors of Food Insecurity and Food Assistance Program Usage Among Puerto Ricans Before and During the COVID-19 Pandemic in Holyoke, Massachusetts
Source: Nutrients. 2024 Oct 28;16(21):3666. doi: 10.3390/nu16213666 (PMC11547546; doi:10.3390/nu16213666)
Supplement: Supplementary file 1 [file nutrients-16-03666-s001.zip]

Archive with 1 entries (1 files):
- nutrients-3247318-supplementary.pdf
